# Supplementary material for: A Strontium-Modified Titanium Surface Produced by a New Method and Its Biocompatibility In Vitro
Source: PLoS One. 2015 Nov 3;10(11):e0140669. doi: 10.1371/journal.pone.0140669 (PMC4631518; doi:10.1371/journal.pone.0140669)
Supplement: S1 Fig — (ZIP) [file pone.0140669.s001.zip]

Archive with 9 entries (8 files):
- S1 Fig 1 FE-SEM images of the surfaces of Ti plates subjected to different treatments/
- S1 Fig 1 FE-SEM images of the surfaces of Ti plates subjected to different treatments/NaOH+Sr.tif
- S1 Fig 1 FE-SEM images of the surfaces of Ti plates subjected to different treatments/NaOH.tif
- S1 Fig 1 FE-SEM images of the surfaces of Ti plates subjected to different treatments/Sr 700.tif
- S1 Fig 1 FE-SEM images of the surfaces of Ti plates subjected to different treatments/Sr600.tif
- S1 Fig 1 FE-SEM images of the surfaces of Ti plates subjected to different treatments/Sr600W.tif
- S1 Fig 1 FE-SEM images of the surfaces of Ti plates subjected to different treatments/Sr700W.tif
- S1 Fig 1 FE-SEM images of the surfaces of Ti plates subjected to different treatments/Thumbs.db
- S1 Fig 1 FE-SEM images of the surfaces of Ti plates subjected to different treatments/Ti.tif
