# Supplementary material for: A Strontium-Modified Titanium Surface Produced by a New Method and Its Biocompatibility In Vitro
Source: PLoS One. 2015 Nov 3;10(11):e0140669. doi: 10.1371/journal.pone.0140669 (PMC4631518; doi:10.1371/journal.pone.0140669)
Supplement: S2 Fig — (ZIP) [file pone.0140669.s002.zip]

Archive with 8 entries (7 files):
- S2 Fig 2 Images of H2O droplets pipetted onto the plates and the results of contact angle/
- S2 Fig 2 Images of H2O droplets pipetted onto the plates and the results of contact angle/contact angles.eps
- S2 Fig 2 Images of H2O droplets pipetted onto the plates and the results of contact angle/contact angles.tif
- S2 Fig 2 Images of H2O droplets pipetted onto the plates and the results of contact angle/Sr600.tif
- S2 Fig 2 Images of H2O droplets pipetted onto the plates and the results of contact angle/Sr600W.tif
- S2 Fig 2 Images of H2O droplets pipetted onto the plates and the results of contact angle/Sr700.tif
- S2 Fig 2 Images of H2O droplets pipetted onto the plates and the results of contact angle/Sr700W.tif
- S2 Fig 2 Images of H2O droplets pipetted onto the plates and the results of contact angle/Ti.tif
