# Supplementary material for: A Strontium-Modified Titanium Surface Produced by a New Method and Its Biocompatibility In Vitro
Source: PLoS One. 2015 Nov 3;10(11):e0140669. doi: 10.1371/journal.pone.0140669 (PMC4631518; doi:10.1371/journal.pone.0140669)
Supplement: S3 Fig — (ZIP) [file pone.0140669.s003.zip]

Archive with 3 entries (2 files):
- S3 Fig 3 Concentrations of Sr ions measured by ICP-MS/
- S3 Fig 3 Concentrations of Sr ions measured by ICP-MS/Figure 3 Concentrations of Sr ions measured by ICP-MS.eps
- S3 Fig 3 Concentrations of Sr ions measured by ICP-MS/Figure 3 Concentrations of Sr ions measured by ICP-MS.tif
