# Supplementary material for: A Strontium-Modified Titanium Surface Produced by a New Method and Its Biocompatibility In Vitro
Source: PLoS One. 2015 Nov 3;10(11):e0140669. doi: 10.1371/journal.pone.0140669 (PMC4631518; doi:10.1371/journal.pone.0140669)
Supplement: S4 Fig — (ZIP) [file pone.0140669.s004.zip]

Archive with 8 entries (7 files):
- S4 Fig 4 Fluorescence images of osteoblasts after 24 h of culture and the average adhesion of the cell on different plates/
- S4 Fig 4 Fluorescence images of osteoblasts after 24 h of culture and the average adhesion of the cell on different plates/cell adhesion.eps
- S4 Fig 4 Fluorescence images of osteoblasts after 24 h of culture and the average adhesion of the cell on different plates/cell adhesion.tif
- S4 Fig 4 Fluorescence images of osteoblasts after 24 h of culture and the average adhesion of the cell on different plates/Sr600.tif
- S4 Fig 4 Fluorescence images of osteoblasts after 24 h of culture and the average adhesion of the cell on different plates/Sr600W.tif
- S4 Fig 4 Fluorescence images of osteoblasts after 24 h of culture and the average adhesion of the cell on different plates/Sr700.tif
- S4 Fig 4 Fluorescence images of osteoblasts after 24 h of culture and the average adhesion of the cell on different plates/Sr700W.tif
- S4 Fig 4 Fluorescence images of osteoblasts after 24 h of culture and the average adhesion of the cell on different plates/Ti.tif
