# Supplementary material for: A Strontium-Modified Titanium Surface Produced by a New Method and Its Biocompatibility In Vitro
Source: PLoS One. 2015 Nov 3;10(11):e0140669. doi: 10.1371/journal.pone.0140669 (PMC4631518; doi:10.1371/journal.pone.0140669)
Supplement: S5 Fig — (ZIP) [file pone.0140669.s005.zip]

Archive with 3 entries (2 files):
- S5 Fig 5  Cell growth on the different surfaces at 1, 2, 3, 5, and 7 days analyzed by CCK-8 assay/
- S5 Fig 5  Cell growth on the different surfaces at 1, 2, 3, 5, and 7 days analyzed by CCK-8 assay/cell growth.eps
- S5 Fig 5  Cell growth on the different surfaces at 1, 2, 3, 5, and 7 days analyzed by CCK-8 assay/cell growth.tif
