# Supplementary material for: A Strontium-Modified Titanium Surface Produced by a New Method and Its Biocompatibility In Vitro
Source: PLoS One. 2015 Nov 3;10(11):e0140669. doi: 10.1371/journal.pone.0140669 (PMC4631518; doi:10.1371/journal.pone.0140669)
Supplement: S6 Fig — (ZIP) [file pone.0140669.s006.zip]

Archive with 6 entries (5 files):
- S6 Fig 6 Expression of osteogenesis-related genes and proteins/
- S6 Fig 6 Expression of osteogenesis-related genes and proteins/PCR.eps
- S6 Fig 6 Expression of osteogenesis-related genes and proteins/PCR.tif
- S6 Fig 6 Expression of osteogenesis-related genes and proteins/protein levels.tif
- S6 Fig 6 Expression of osteogenesis-related genes and proteins/Thumbs.db
- S6 Fig 6 Expression of osteogenesis-related genes and proteins/WB.tif
